# Supplementary material for: Incidence of Organic Acid Disorders in 13 Million Chinese Newborns: A Systematic Review and Meta-Analysis
Source: Int J Neonatal Screen. 2025 Dec 13;11(4):113. doi: 10.3390/ijns11040113 (PMC12734155; doi:10.3390/ijns11040113)
Supplement: Supplementary file 1 [file IJNS-11-00113-s001.zip]

Archive with 7 entries (7 files):
- Figure S1.tif
- Figure S2.tif
- Figure S3.tif
- Figure S4.tif
- Figure S5.tif
- IJNS-3906226-Table S1.pdf
- Supplementary Figure Legends.pdf
